# Supplementary material for: Secondary Malignancies after Ewing Sarcoma—Epidemiological and Clinical Analysis of an International Trial Registry
Source: Cancers (Basel). 2022 Nov 30;14(23):5920. doi: 10.3390/cancers14235920 (PMC9740851; doi:10.3390/cancers14235920)
Supplement: Supplementary file 1 [file cancers-14-05920-s001.zip]

Archive with 1 entries (1 files):
- cancers-1968438-supplementary.pdf
